# Supplementary material for: The proliferation rates of HT-1080 human fibrosarcoma cells can be accelerated or inhibited by weak static and extremely low frequency magnetic fields
Source: Front Public Health. 2025 Jun 12;13:1535155. doi: 10.3389/fpubh.2025.1535155 (PMC12199451; doi:10.3389/fpubh.2025.1535155)
Supplement: Supplementary file 2 [file Supplementary_file_2.XLSX]

## Sheet: frequency_sweep
HT1080 Fibrosarcoma Freqeuncy-Sweep Raw Data
Constant
DC Field Intensity	45	μT
AC Field intensity	10	μT
Experiment Data
Frequency (Hz)	Sham		13.5		14		14.5		14.75		15		15.25		15.5		28		29		30
Chamber	Control	Treated	Control	Treated	Control	Treated	Control	Treated	Control	Treated	Control	Treated	Control	Treated	Control	Treated	Control	Treated	Control	Treated	Control	Treated
Cell Count (1e+6 cells/ml)	6.15	5.35	4.77	4.08	4.63	3.82	5.19	5.75	4.03	3.39	3.94	2.84	3.55	3.31	3.79	4.03	2.62	2.73	6.64	6.53	4.68	3.96
	6.18	5.6	4.87	4.21	5.01	4.91	5.28	5.7	4.09	3.65	3.97	3.27	3.98	3.84	4.19	3.92	2.77	3.06	6.2	7.2	4.66	4.12
	6.06	7.27	3.91	3.72	4.84	4.14	4.64	6.51	3.6	4.17	3.98	3.72	3.26	3.48	3.9	3.85	3.07	2.95	7.14	7.1	4.74	4.69
	6.51	6.36	4.43	4.03	4.69	4.91	4.77	6.39	4.39	3.85	4.07	3.81	3.51	3.67	3.37	4.12	3.27	2.95	6.96	6.97	4.79	4.66
	6.01	6.3	4.54	3.88	4.59	4.25	4.93	5.47	4	4.15	3.84	3.96	3.38	3.64	3.4	4.42	2.83	2.87	6.87	7.28	4.57	4.53
	6.15	5.9	3.61	3.99	4.97	3.94	4.85	5.86	4.14	3.72	4.07	3.79	3.52	3.98	3.2	4.29	3.1	2.86	6.47	6.79	4.5	4.6
	6.62	6.47	4.45	3.98	4.62	3.96	5.48	6.15	4.03	3.82	4.18	3.71	3.49	3.82	2.88	4.36	3.3	3.01	6.26	7.03	4.46	4.42
	6.33	5.18	4.62	4.16	4.6	4.73	5.44	6.46	4.42	3.83	3.8	3.77	3.75	3.79	3.93	3.98	3.11	3.1	6.7	7.06	4.62	4.15
	6.35	5.58	4.81	4.03	4.14	4.19	4.98	6.06	4.45	3.54	4.03	2.86	3.62	3.33	4.26	4.16	2.77	2.78	6.45	7.08	3.99	4.46
	6.02	5.36	5.01	4.22	4.96	5	5	6.13	4.1	3.86	4.08	3.34	3.28	3.41	3.75	4.18	2.88	3.24	6.73	6.98	4.36	4.62
	6.4	6.34	4.08	3.82	4.4	4.26	4.93	6.19	4.06	3.93	4.04	3.64	3.24	3.52	3.44	3.85	3.34	2.86	6.89	7.08	4.3	4.51
	6.35	7.09	4.29	3.85	4.81	5.23	4.89	6.28	4.25	3.74	4.34	3.97	3.7	3.7	3.52	4.03	3.34	2.99	6.62	6.8	4.59	4.55
	5.99	5.92	4.57	3.85	4.35	4.53	4.57	5.83	3.64	3.86	3.72	4.12	3.23	3.74	3.42	4.53	2.9	2.9	7.04	7.75	4.48	4.29
	6.12	6.62	4.64	4.09	4.7	3.77	4.66	5.99	4.23	3.68	4.21	3.96	3.67	4.16	2.94	4.22	3.3	2.87	7.08	7.21	4.73	4.61
	6.35	5.3	3.54	3.98	4.74	4.02	4.71	6	3.96	3.42	4.29	3.6	3.68	3.71		4.4	2.94	3.06	6.79	7.3	4.82	4.34
	6.89	6.47	4.55	3.93	4.57	4.62	4.76	6.23	4.23	4	3.89	3.91	3.64	3.92		4.16	3.11	3.32	6.32	7.21	4.81	4.32
Mean Cell Count (1e+6 cells/ml)	6.28	6.06937	4.41812	3.98875	4.66375	4.3925	4.9425	6.0625	4.10125	3.78812	4.02813	3.64187	3.53125	3.68875	3.57071	4.15625	3.04062	2.97188	6.6975	7.08562	4.56875	4.42687
Standard Deviation (1e+6 cells/ml)	0.246928	0.644603	0.431389	0.143382	0.234574	0.460369	0.277501	0.289102	0.240773	0.223911	0.1719	0.380652	0.212379	0.236442	0.420667	0.20662	0.231501	0.157912	0.295353	0.267755	0.219784	0.213658

## Sheet: MtCa_MtO2
HT1080 Fibrosarcoma and Fibroblast Mitochondrial Calcium and Mitochondrial Superoxide Raw Data
Constant
DC Field Intensity	45	μT
AC Field intensity	10	μT
Experiment Data
Frequency (Hz)	14.5								15.5
Cell Type	Fibroblast		Fibrosarcoma		Fibroblast		Fibrosarcoma		Fibroblast		Fibrosarcoma		Fibroblast		Fibrosarcoma
Measurement	Calcium				Superoxide				Calcium				Superoxide
Chamber	Control	Treated	Control	Treated	Control	Treated	Control	Treated	Control	Treated	Control	Treated	Control	Treated	Control	Treated
Quantity (RFU)	1.3731	1.3393	1.387	1.2863	0.0211	0.0204	0.1295	0.0971	1.2765	1.3241	1.613	1.6031	0.0206	0.0248	0.1402	0.0966
	1.3254	1.2766	1.4512	1.1235	0.0168	0.0203	0.1397	0.0669	1.2456	1.3319	1.4947	1.3374	0.0202	0.0173	0.1454	0.1484
	1.1368	1.1383	1.1804	1.1395	0.0193	0.0168	0.155	0.1442	1.1633	1.2284	1.5585	1.3211	0.0214	0.02	0.1657	0.15
	1.3227	1.2354	1.1943	1.1737	0.0193	0.0219	0.172	0.1029	1.2624	1.3473	1.6207	1.6308	0.0219	0.0192	0.1524	0.133
	1.2093	1.2001	1.078	1.0938	0.0236	0.0218	0.1703	0.1838	1.2476	1.2248	1.4704	1.5505	0.0203	0.0201	0.1484	0.1209
	1.1189	1.0479	1.6176	0.9807	0.0199	0.0208	0.1688	0.1711	1.1532	1.1561	1.4074	1.4819	0.0218	0.0185	0.1752	0.152
Mean Quantity (RFU)	1.2477	1.20627	1.31808	1.13292	0.02	0.0203333	0.155883	0.127667	1.22477	1.26877	1.52745	1.48747	0.0210333	0.0199833	0.15455	0.133483
Standard Deviation (RFU)	0.107471	0.10318	0.202039	0.100022	0.00225389	0.00186082	0.0178504	0.045937	0.0528165	0.0767742	0.0845195	0.132754	0.000760701	0.00257792	0.0132879	0.0217123

## Sheet: amplitude_sweep_16.5_Hz
HT1080 Fibrosarcoma Amplitude-Sweep at 16.5 Hz Raw Data
Constant
DC Field Intensity	45	μT
AC Field Freqeuncy	16.5	Hz
Experiment Data
AC Field Intensity (μT)	10		15		17.5		18		18.25		18.5		19		20		21		22		30
Chamber	Control	Treated	Control	Treated	Control	Treated	Control	Treated	Control	Treated	Control	Treated	Control	Treated	Control	Treated	Control	Treated	Control	Treated	Control	Treated
Cell Count (1e+6 cells/ml)	3.89	3.68	5.79	5.89	2.67	2.72	5.09	5.47	4.05	3.23	3.76	3.2	4.64	5.02	3.64	3.08	4.18	3.28	3.45	2.87	2.73	2.62
	3.95	3.62	5.8	5.93	2.34	2.82	5.58	5.29	3.18	3.24	3.65	3.2	4.69	4.58	3.75	2.9	4.11	3.34	3.41	2.61	2.31	2.8
	3.52	3.48	6.35	6.22	2.67	2.66	4.87	5.42	3.44	2.79	3.92	3.25	4.89	4.35	3.37	2.8	3.9	3.16	3.49	2.74	2.89	2.93
	4.25	3.6	5.78	6.1	2.56	2.9	5.63	5.47	3.48	3.21	3.86	2.99	4.76	4.6	3.51	3.06	3.67	3.34	2.86	2.83	2.62	3.01
	3.58	3.65	6.47	5.67	2.67	2.73	5.51	6.24	3.95	2.97	3.92	3.27	5.64	4.39	3.09	2.46	3.77	4.32	3.45	3.43	2.36	2.76
	4.01	3.68	5.38	5.18	2.66	2.76	5.45	5.82	3.33	3.02	4.45	3.18	5.2	4.69	3.09	2.88	3.88	3.52	3.35	3.4	2.22	2.91
	3.51	3.84	6.32	5.71	2.55	3.03	5.7	6.68	3.14	2.93	4.03	3.04	5.71	4.56	2.94	2.72	3.9	4.24	3.06	2.98	2.82	2.46
	3.33	4.02	5.84	5.82	2.82	2.76	5.45	6.01	3.21	2.89	3.86	3.34	5.19	4.73	3.73	3	4.42	3.45	3.06	2.98	2.34	2.67
	3.27	3.91	5.99	5.37			4.41	5.48	4.12	3.25					3.77	2.97			3.12	3.06	2.19	3.07
	3.38	3.81	5.87	5.13			4.22	5.98	3.42	3.27					3.33	3.08			2.84	2.73	2.47	2.53
	3.96	3.25	6.19	5			4.08	5.13	3.28	3.55					3.51	2.95			2.81	2.64	2.47	2.95
	3.72	4.06	5.87	5.62			4.59	6.48	3.16	3.52					3.2	2.98			2.71	2.35	2.3	2.8
	4.24	3.18	5.68	5.91			5.45	5.82	3.83	3.02					3.17	2.81			3.59	3.18	2.81	2.96
	3.47	4.09	5.77	5.48			5.47	6	3.64	2.85					3.14	2.11			3.62	3.04	3.07	2.74
	3.84	3.61	6.01	5.41			5.47	5.44	3.71	2.42					3.64	3.08			3.64	3.25	2.09	2.53
	3.72	3.61	5.81	5.48			5.18	6.11	3.62	3.06					3.06	3.44			3.63	3.13	2.32	2.49
Mean Cell Count (1e+6 cells/ml)	3.7275	3.69313	5.9325	5.62	2.6175	2.7975	5.13438	5.8025	3.535	3.07625	3.93125	3.18375	5.09	4.615	3.37125	2.895	3.97875	3.58125	3.25563	2.95125	2.50062	2.76438
Standard Deviation (1e+6 cells/ml)	0.308188	0.2603	0.280107	0.351947	0.139361	0.117929	0.533679	0.443238	0.32416	0.282274	0.238354	0.116489	0.417544	0.20983	0.280497	0.295116	0.243042	0.444858	0.328247	0.296105	0.287622	0.197618

## Sheet: amplitude_sweep_33_Hz
HT1080 Fibrosarcoma Amplitude-Sweep at 33 Hz Raw Data
Constant
DC Field Intensity	45	μT
AC Field Freqeuncy	33	Hz
Experiment Data
AC Field Intensity (μT)	10		15		18		18.5		19
Chamber	Control	Treated	Control	Treated	Control	Treated	Control	Treated	Control	Treated
Cell Count (1e+6 cells/ml)	4	4.59	4.12	4.25	2.99	3.25	3.01	3	4.09	3.48
	4.17	4.72	4.01	4.28	2.99	3.03	2.89	3.03	3.9	3.41
	4.58	3.75	4.16	4.53	3.51	3.61	2.86	2.59	3.86	3.89
	4.55	3.69	4.25	4.47	3.34	3.52	3	2.72	4.01	3.85
	3.64	4.45	4.4	3.76	3.4	3.49	2.64	2.99	4.41	3.61
	3.4	4.34	4.35	3.82	3.31	3.67	2.99	2.97	4.46	3.56
	3.71	3.88	4.21	4.13	3.36	3.69	2.81	2.67	3.71	3.18
	3.71	3.85	4.08	4.27	3.22	3.79	2.81	2.7	3.82	3.11
	3.4	4.38	3.46	3.63	3.99	2.94	3.05	2.5	3.52	3.67
	3.29	4.16	3.21	3.78	3.99	3.1	3.04	2.61	3.37	3.67
	3.14	5.07	3.36	4.14	3.51	3.67	2.99	2.97	4.19	3.69
	3.19	4.91	3.37	4.33	3.37	3.62	2.94	3.02	4.03	3.67
	3.31	4.57	3.46	3.72	3.79	3.54	3.03	2.96	3.82	3.5
	3.4	4.67	3.66	3.7	3.74	3.65	3.03	2.94	3.93	3.53
	3.2	5.01	3.69	3.76	3.51	2.7	3.01	2.86	3.83	3.43
	3.3	4.99	3.62	3.5	3.55	2.65	3.16	2.89	3.7	3.41
Mean Cell Count (1e+6 cells/ml)	3.62438	4.43938	3.83812	4.00437	3.47312	3.37	2.95375	2.83875	3.91562	3.54125
Standard Deviation (1e+6 cells/ml)	0.468615	0.462478	0.398852	0.32782	0.296642	0.372219	0.125107	0.177309	0.287587	0.210202
