# Supplementary material for: The proliferation rates of HT-1080 human fibrosarcoma cells can be accelerated or inhibited by weak static and extremely low frequency magnetic fields
Source: Front Public Health. 2025 Jun 12;13:1535155. doi: 10.3389/fpubh.2025.1535155 (PMC12199451; doi:10.3389/fpubh.2025.1535155)
Supplement: Supplementary file 3 [file Supplementary_file_3.ZIP]

Archive with 18 entries (18 files):
- Confluence_HT1080_33Hz_10uT_021825.csv
- Confluence_HDF_14_0Hz_10uT_022625.csv
- Confluence_HDF_14_5Hz_10uT_021125.csv
- Confluence_HDF_14_5Hz_10uT_031125.csv
- Confluence_HDF_15_0Hz_10uT_022625.csv
- Confluence_HDF_15_5Hz_10uT_021125.csv
- Confluence_HDF_15_5Hz_10uT_031125.csv
- Confluence_HDF_16_0Hz_10uT_042225.csv
- Confluence_HDF_16_5Hz_11uT_032825.csv
- Confluence_HDF_33_0Hz_11uT_032825.csv
- Confluence_HT1080_14_5Hz_10uT_021125.csv
- Confluence_HT1080_14Hz_10uT_022625.csv
- Confluence_HT1080_15_5Hz_10uT_021125.csv
- Confluence_HT1080_15Hz_10uT_022625.csv
- Confluence_HT1080_15Hz_10uT_041425.csv
- Confluence_HT1080_16_5Hz_10uT_021825.csv
- Confluence_HT1080_16Hz_10uT_041425.csv
- Confluence_HT1080_16Hz_10uT_042225.csv
