# Supplementary material for: The proliferation rates of HT-1080 human fibrosarcoma cells can be accelerated or inhibited by weak static and extremely low frequency magnetic fields
Source: Front Public Health. 2025 Jun 12;13:1535155. doi: 10.3389/fpubh.2025.1535155 (PMC12199451; doi:10.3389/fpubh.2025.1535155)
Supplement: Supplementary file 3 [file Supplementary_file_3.ZIP › Confluence_HT1080_33Hz_10uT_021825.csv]

Well ID	C-D1	T-D1	C-D2	T-D2	C-D3	T-D3	C-D4	T-D4
1	4.69	8.11	9.32	26.11	28.21	60.39	59.25	70.68
2	6.92	8.92	21.61	29.47	55.78	68.33	87.05	72.8
3	5.33	7.55	21.81	26.79	16.33	62.1	10.17	71.39
4	6.55	6.06	21.54	10.87	18.62	34.9	16.32	23.71
5	4.99	5.63	23.4	25.48	26.49	63.42	21.08	74.82
6	5.21	13.65	22.24	30.49	38.3	61.42	18.54	79.33
7	5.3	11.75	22.85	22.58	46.65	58.04	17.52	52.64
8	7.17	10.02	26.67	25.81	44.88	59	89.36	69.16
9	4.92	6.97	29.47	28.46	71.65	58.14	96.37	85.07
10	6.21	9.92	27.85	30.44	75.16	57.21	90.69	67.2
11	6.02	8.84	28.27	22.08	53.17	52.91	93.47	39.89
12	6.65	9.72	26.38	24.12	54.34	56.88	94.27	52.9
13	4.89	10	22.91	22.39	46.07	51.61	86.76	53.78
14	4.69	11.24	26.53	7.89	61.08	17.98	97.17	54.94
15	6.9	8.16	23.97	6.82	60.17	19.55	93.1	71.26
16	5.81	6.81	25.41	20.21	27.15	53.54	18.65	44.96
17	5.77	7.15	28.08	29.26	71.7	62.05	95.9	75.96
18	6.75	6.77	24.13	10.18	66.98	34.98	96.47	49.1
19	8.08	7.5	30.45	14.54	75.56	28.14	96.87	19.77
20	5.75	7.72	26.4	23	68.84	37.64	95.36	25.43
21	5.62	6.07	34.23	20.12	52.72	56.66	83.96	50.24
22	6.92	6.17	22.11	6.63	74.12	31.32	98.31	18.48
23	4.17	7.07	27.23	11.71	76.77	28.33	83.61	13.17
24	5.06	6.46	26.67	9.77	65.48	25.74	84.24	20.19
