# Supplementary material for: The proliferation rates of HT-1080 human fibrosarcoma cells can be accelerated or inhibited by weak static and extremely low frequency magnetic fields
Source: Front Public Health. 2025 Jun 12;13:1535155. doi: 10.3389/fpubh.2025.1535155 (PMC12199451; doi:10.3389/fpubh.2025.1535155)
Supplement: Supplementary file 3 [file Supplementary_file_3.ZIP › Confluence_HDF_14_0Hz_10uT_022625.csv]

Well ID	C-D1	T-D1	C-D2	T-D2	C-D3	T-D3	C-D4	T-D4
1	4.74	4.85	14.21	3.15	12.49	17.58	20.21	18.09
2	5.48	4.52	13.89	2.62	14.32	23.26	23.49	31.93
3	4.82	4.68	3.49	1.31	10.79	19.93	19.75	20.99
4	3.61	5.81	4.28	1.79	8.54	11.99	17.56	26.47
5	5.06	5.26	5.05	1.8	10.18	11.58	21.56	26.36
6	5.2	5.44	7.29	2.55	18.34	17.71	26.27	29.19
7	4.93	4.71	3.65	6.66	14.15	16.31	20.94	35.73
8	4.8	4.22	2.52	3.7	10.79	16.01	19.23	21.03
9	4.62	5.53	5.18	1.78	14.98	15.62	19.03	26.5
10	5.01	5.1	2.62	1.88	17.42	20.54	24.67	29.57
11	5.05	4.93	1.56	2.16	11.54	14.36	21.64	31.35
12	5.65	4.74	3.61	4.88	15.1	10.69	23.38	24.21
13	4.75	4.71	1.28	2.41	12.07	14.54	22.35	26.6
14	4.81	4.56	2.33	2.27	11.55	23.14	20.56	33.63
15	4.48	5.87	1.19	11.12	12.87	11.47	23.23	30.34
16	3.08	5.43	1.9	5.6	11.2	15.59	24.17	24.43
17	5.07	4.11	1.13	9.18	12.08	18.02	24.29	33.76
18	4.86	4.64	0.92	6.46	12.86	12.88	22.45	25.85
19	4.27	4.55	3.11	3.76	15.27	15.74	23.91	31.03
20	4.96	4.87	1.85	9.43	10.79	23.79	22.88	32.94
21	4.68	4.35	0.87	5.08	13.98	19.91	17.09	25.75
22	4.87	5.03	1.89	8.92	10.45	19.23	19.23	26.51
23	4.61	4.71	0.92	4.87	12.03	12.18	21.79	25.26
24	4.93	5.23	4.76	9.46	12.43	15.1	23.89	23.89
