# Supplementary material for: The proliferation rates of HT-1080 human fibrosarcoma cells can be accelerated or inhibited by weak static and extremely low frequency magnetic fields
Source: Front Public Health. 2025 Jun 12;13:1535155. doi: 10.3389/fpubh.2025.1535155 (PMC12199451; doi:10.3389/fpubh.2025.1535155)
Supplement: Supplementary file 3 [file Supplementary_file_3.ZIP › Confluence_HDF_14_5Hz_10uT_021125.csv]

Well ID	C-D1	T-D1	C-D2	T-D2	C-D3	T-D3	C-D4	T-D4
1	13.92	7.67	19.06	7.83	16.91	6.99	19.76	5.27
2	7.02	10.31	8.03	6.93	7.61	15.37	10.76	9.28
3	9.66	8.36	10.74	7.16	7.02	5.44	4.25	3.48
4	9.05	5.14	16.47	9.12	8.46	11.82	5.72	5.39
5	6.65	8.04	7.79	8.68	13.06	5.26	5.97	5.38
6	7.74	4.26	13.84	3.96	6.95	9.6	4.22	9.94
7	11.59	9.17	13.81	10.05	8.4	8.51	18.85	5.1
8	13.76	6.75	9.27	6.49	7.08	7.98	3.64	10.49
9	11.54	6.21	19.02	6.8	11.43	5.81	9.56	4.47
10	7.92	6.2	7.08	8.5	6.54	3.92	2.56	3.9
11	10.74	3.04	10.52	3.65	6.53	3.93	4.74	3.52
12	9.45	8.23	7.74	5.63	8.85	7.09	8.83	2.87
13	11.16	10.85	10.72	13.76	11.58	14.02	11.06	10.51
14	15.6	5.51	10.9	5.58	9.52	5.04	22.15	4.84
15	7.15	4.32	10.42	5	11.3	3.35	8.49	1.88
16	11.46	3.5	8.83	3.55	8.68	2.41	9.52	3.78
17	8.25	4.85	12.29	6.76	7.65	4.51	2.58	3.68
18	8.11	6.66	6.7	7.8	6.34	8.72	13.3	4.59
19	14.28	7.63	16.28	5.1	11.94	4.69	11.21	6.38
20	16.92	7.48	21.71	7.95	15.32	13	23.37	6.42
21	16.59	7.46	18.95	3.21	8.54	4.6	8.44	3.33
22	15.94	6.15	16.08	10.98	14.18	11.14	15.97	6.18
23	12.02	10.7	8.94	3.86	10.19	1.45	12.58	1.54
24	14.9	2.49	11.12	6.6	11.03	5.6	15.25	3.66
25	9.97	6.33	8.87	4.96	8.49	9.16	16.09	4.63
26	13.13	10.68	11.31	11.26	11.63	9.94	12.14	7.99
27	13.44	7.38	8.7	5	10.24	2.77	4.26	2.42
28	6.81	7.69	7.74	6.03	6.67	14.6	6.58	12.28
29	6.64	6.62	8.2	5.93	7.43	4.41	5.81	5.75
30	11.23	8.8	9.56	9.54	6.15	2.06	5.28	3.62
31	13.63	8.89	18.85	6.23	18.97	9.38	23.16	9.6
32	16.37	6.43	21.18	7.38	16.69	5.81	23.7	3.88
33	18.44	6.45	29.89	6.95	10.94	7.61	7.31	6.67
34	15.73	7.24	22.36	7.57	14.85	6.86	20.69	7.48
35	14.21	7.24	18.56	6.12	11.44	5.05	11.71	5.21
36	12.29	8.2	11.83	7.79	16.1	6.71	15.46	7.09
37	10.41	9.11	13.15	8.86	13.8	9.95	19.74	6.2
38	11.22	8.55	10.3	9.43	12.05	6.77	14.78	5.21
39	14.98	8.92	10.16	9.92	15.38	11.13	14.59	8.57
40	14.52	10.21	17.13	7.32	18.57	7.52	30.07	6.23
41	10.72	9.98	11	5.89	12.53	6.29	11.47	8.88
42	11.95	6.59	9.42	4.64	17.47	9.16	14.85	9.55
43	15.67	9.34	20.15	10.4	9.51	10.94	7.33	7.69
44	12.85	7.41	10.49	7.37	9.14	4.27	9.34	6.16
45	9.16	6.87	15.61	6.34	9.37	7.16	10.41	5.71
46	8.3	15.51	11.14	7.54	12.59	7.69	11.34	6.53
47	10.15	8.58	10.81	4.83	11.17	8.68	8.98	6.93
48	7.09	12.64	9.83	4.99	13.59	6.37	6.71	6.21
49	15.44	10.41	15.25	12.03	12.95	11.29	6.43	8.1
50	13.14	10.6	9.26	8.84	6.65	5.41	13.08	8.18
51	11.35	6.95	11.63	7.3	11.18	9.29	13.58	12.04
52	10.56	10.02	11.75	8.35	8.76	9.48	13.2	11.91
53	8.26	6.78	14.98	7.75	17.51	7.23	6.69	9.83
54	12.42	10.27	13.9	11.28	10.98	9.19	8.87	10.39
55	11.67	10.41	9.42	11.26	7.28	3.34	7.46	5.63
56	11.63	6.75	9.39	8.66	8.55	7.12	13.58	9.77
57	10.49	5.72	14.16	8.11	19.24	7.67	16.23	8.42
58	10.01	8.25	14.14	8.34	15.4	6.48	11.84	8.6
59	16.5	9.61	17.77	9.24	16.88	9.35	12.82	9.02
60	11.78	4.11	8.35	4.87	11.02	5.05	12.39	3.63
