# Supplementary material for: The proliferation rates of HT-1080 human fibrosarcoma cells can be accelerated or inhibited by weak static and extremely low frequency magnetic fields
Source: Front Public Health. 2025 Jun 12;13:1535155. doi: 10.3389/fpubh.2025.1535155 (PMC12199451; doi:10.3389/fpubh.2025.1535155)
Supplement: Supplementary file 3 [file Supplementary_file_3.ZIP › Confluence_HDF_14_5Hz_10uT_031125.csv]

Well ID	C-D1	T-D1	C-D2	T-D2	C-D3	T-D3	C-D4	T-D4
1	16.22	17.34	19.91	24.96	20.91	30.8	41.34	71.19
2	21.75	22.14	22.33	29.58	29.5	38.54	45.91	56.05
3	16.07	17.05	20.94	34.65	33.22	32.79	44.9	53.85
4	21.21	18.14	18.4	27.03	20.11	33.35	39.43	44.49
5	25.91	19.43	22.04	33.97	29.22	42.62	41.58	67.56
6	18.39	20.37	16.81	33.75	23.92	37.58	40.27	52.73
7	16.02	21.28	18.17	33.49	25.66	33.63	40.92	52.36
8	18.07	18.91	17.68	31.86	31.44	38.66	46.33	51.09
9	14.45	23.17	20.2	31.62	24.69	38.61	47.39	60.06
10	18.57	17.68	21.83	34.92	31.98	32.94	39.15	50.94
11	16.21	26.13	19.44	30.83	25.9	36.64	38.95	64.13
12	13.06	23.38	19.13	33.15	21.09	43.22	55	66.57
13	14.96	19.08	19.45	33.38	27.8	37.2	35.55	57.78
14	16.1	17.16	16.94	29.48	31.31	37.05	45.04	56.67
15	19.07	20.74	18.68	27.15	27.67	35.7	45.37	49.79
16	19.9	20.51	19.87	23.72	28.05	31.21	46.52	50.94
17	17.49	17.45	20.41	24.96	22.81	37.99	45.05	53.4
18	16.04	19.5	19.87	20.7	28.35	40.02	46.03	40.47
19	14.42	20.09	24.79	25.07	22.01	38.13	40.04	45.92
20	19.42	16.9	24.02	28.01	21.67	45.26	35.09	49.67
21	15.63	18.9	16.46	30.59	19.81	36.29	38.6	61.05
22	15.89	25.31	20.29	22.69	23.5	38.19	45.25	61.11
23	14.72	17.91	15.82	24.87	22.09	29.69	38.84	51.84
24	17.05	23.89	12.67	28.9	20.01	44.01	34.92	56.46
