# Supplementary material for: The proliferation rates of HT-1080 human fibrosarcoma cells can be accelerated or inhibited by weak static and extremely low frequency magnetic fields
Source: Front Public Health. 2025 Jun 12;13:1535155. doi: 10.3389/fpubh.2025.1535155 (PMC12199451; doi:10.3389/fpubh.2025.1535155)
Supplement: Supplementary file 3 [file Supplementary_file_3.ZIP › Confluence_HDF_15_0Hz_10uT_022625.csv]

Well ID	C-D1	T-D1	C-D2	T-D2	C-D3	T-D3	C-D4	T-D4
1	3.59	4.56	3.48	8.42	16.59	14.93	20.71	10.84
2	5.14	3.53	4.64	6.24	7.29	15.67	22	18.2
3	5.48	1.87	0.73	7.09	6.28	14.13	15.32	16.01
4	4.91	2.27	7.07	9.08	9.46	6.58	13.9	15.91
5	4.17	2.17	8.29	4.92	14.75	5.82	14.83	17.36
6	4.54	2.11	6.76	5.96	10.25	10	20.23	16.53
7	4.64	1.74	2.88	8.91	1.84	10.5	13.01	17.23
8	3.76	2.21	3.94	8.49	7.58	11.59	17.32	16.66
9	4.98	1.67	4.99	7.93	9.73	12.64	15.37	20.33
10	4.04	2.67	0.95	6.6	2.52	15.13	19	13.61
11	4.65	2.86	1.66	8.39	12.66	15.96	16.18	18.91
12	3.32	1.95	5.61	9.45	11.81	9.13	18.33	19.6
13	3.46	2.08	5.09	7.96	13.98	11.19	19.35	21.45
14	5.3	1.83	1.58	7.62	5.14	15.65	19.4	16.2
15	4.73	4	6.12	7.9	9.35	6.18	17.16	20.85
16	5.21	2.9	4.92	6.6	16.05	2.13	15.87	13.51
17	3.85	2.24	5.78	7.2	14.24	4.21	18.58	16.59
18	4.2	3.39	2.05	7.05	8.73	8.97	17.42	14.72
19	4.89	2.49	2.35	7.56	9.44	14.99	17.98	14.44
20	4.92	3.73	10.74	8.77	12.36	5.12	17.33	15.62
21	4.46	3.19	6.85	9.54	14.63	4.01	17.71	16.85
22	5.72	1.53	7.31	10.44	9.45	11.51	12.84	21.14
23	5.22	3.1	2.88	8.05	14.71	13.68	15.39	20.24
24	5.08	2.84	7.71	6.31	8.35	3.27	15.09	10.26
