# Supplementary material for: The proliferation rates of HT-1080 human fibrosarcoma cells can be accelerated or inhibited by weak static and extremely low frequency magnetic fields
Source: Front Public Health. 2025 Jun 12;13:1535155. doi: 10.3389/fpubh.2025.1535155 (PMC12199451; doi:10.3389/fpubh.2025.1535155)
Supplement: Supplementary file 3 [file Supplementary_file_3.ZIP › Confluence_HDF_15_5Hz_10uT_021125.csv]

Well ID	C-D1	T-D1	C-D2	T-D2	C-D3	T-D3	C-D4	T-D4
1	9.05	5.62	15.43	8.58	19.39	12.07	17.9	9.88
2	11.57	9.57	11.51	9.53	9.02	10.31	11.39	14.42
3	11.47	7.21	11.16	11.25	10.05	11.31	9.96	13.47
4	10.74	4.2	9.52	7.37	15.24	8.74	16.36	12.68
5	11.81	5.17	8.3	6.63	14.22	6.87	14.08	6.14
6	10.81	4.32	9.23	7.21	14.24	5.05	12.42	5.79
7	9.59	5.93	8.51	7.65	12.46	8.71	17.52	6.52
8	9.75	5.37	8.54	8.82	7.07	9.97	7.89	20.1
9	9.66	3.73	9.64	7.69	6.3	9.49	4.69	10.14
10	11.23	6.67	9.74	8.75	6.7	8.85	10.34	6.83
11	8.71	5.12	8.05	9.31	6.38	10.92	5.67	9.12
12	8.54	3.57	10.75	4.63	8.75	3.24	7.46	10.43
13	9.46	7.82	7.99	8.64	6.45	9.85	4.97	11.01
14	9.5	6.97	11.55	9.94	6.06	10.42	6.33	8.37
15	9.94	5.64	7.83	6.82	7.22	4.84	5.65	11.02
16	9.01	3.55	8.7	8.72	5.69	7.35	7.29	8.41
17	8.73	4.37	9.09	7.23	7.8	8	11.9	5.99
18	8.26	3.59	14.22	7.31	14.55	10.41	15.29	6.1
19	9.89	12.11	9.79	11.71	7.06	16.04	6.36	20.54
20	9.57	5.46	6.65	9.19	6.91	12.08	7.74	15.14
21	13.21	7.83	12.48	8.95	8.86	10.57	12.97	12.42
22	9.18	4.12	9.21	6.17	11.39	6.39	14.84	7
23	10.08	4.68	9.06	8.41	6.67	7.59	5.51	6.12
24	7.45	4.69	9.53	4.74	5.22	4.01	6.22	16.81
25	9.82	12.56	10.85	10.31	7.91	13.25	7.02	15.34
26	10.35	6.96	21.71	11.92	19.36	10.76	15.11	11.44
27	9.74	4.99	13.39	6.53	13.63	9.66	14.52	12.78
28	10	4.8	10.63	9.52	6.95	11.36	5.88	6.74
29	9.63	4.25	6.43	5.19	5.72	8.72	5.23	14.31
30	8.66	5.82	11.37	7.04	9.77	7.83	7.78	15.62
31	9.72	10.53	9.81	12.09	8.45	9.81	5.88	14.6
32	9.71	7.94	10.96	9.44	8.48	10.45	4.88	12.73
33	9.28	4.16	6.79	8.85	6.44	9.67	4.41	11.34
34	10.02	4.82	10.16	5.09	9.48	7.65	7.73	4.5
35	10.85	4.02	7.18	4.76	7.36	8.21	3.9	14.19
36	9.57	5.85	10.39	6.23	6.68	9.72	3.72	16.5
37	10.64	10.81	12.17	9.58	7.9	8.99	6.36	30.57
38	9.38	5.09	7.1	7.62	4.91	8.99	7.5	7.1
39	8.95	7.5	10.51	8.47	10.31	8.94	8.8	5.68
40	8.69	7.9	12.52	8.06	10.31	13.07	9.7	35.25
41	7.77	4.47	9.6	4.06	8.45	3.53	12.83	5.77
42	10.25	8.73	7.76	10.04	5.72	8.82	9.93	24.53
43	8.55	7.49	8.56	9.21	7.12	16.84	10.16	8.06
44	9.34	5.54	8.46	8.04	7.1	7.86	7.28	7.06
45	8.74	5.11	9.07	9.52	11.04	7.34	9.74	9.49
46	8.98	4.54	7.74	4.6	6.16	7.59	10.23	5.7
47	8.1	4.66	9	7.88	13.19	7.3	11.04	7.28
48	9.8	4	7.44	3.64	6.51	3.24	4.45	4.05
49	7.83	5.29	10.16	12.93	10.52	7.95	5.13	14.41
50	8.53	5	8.21	11.5	9.74	11.39	13.49	10.82
51	11.62	6.27	13.3	10.15	8.45	14.58	5.14	26.41
52	9.62	5.81	8.94	6.95	7.05	8.49	24.73	7.31
53	9.73	5.06	7.67	7.13	8.4	5	8.45	7.43
54	9.44	4.97	11.34	4.01	10.81	3.51	10.18	4.81
55	8.95	6.84	10.01	8.26	8.17	8.59	9.56	4.89
56	8.3	5.3	10.26	6.67	8	6.88	8.45	5.65
57	8.43	8.99	11.3	9.74	10.52	10.24	8.35	11.84
58	7.89	5.28	10.71	5.55	15.7	4.68	15.83	8.14
59	9.43	4.87	8.48	5.59	6.85	4.2	8.12	2.93
60	8.26	4.53	8.3	7.52	5.24	7.92	5.55	3.19
