# Supplementary material for: The proliferation rates of HT-1080 human fibrosarcoma cells can be accelerated or inhibited by weak static and extremely low frequency magnetic fields
Source: Front Public Health. 2025 Jun 12;13:1535155. doi: 10.3389/fpubh.2025.1535155 (PMC12199451; doi:10.3389/fpubh.2025.1535155)
Supplement: Supplementary file 3 [file Supplementary_file_3.ZIP › Confluence_HDF_15_5Hz_10uT_031125.csv]

Well ID	C-D1	T-D1	C-D2	T-D2	C-D3	T-D3	C-D4	T-D4
1	17.16	16.84	25.2	25.8	35.37	48.71	40.49	43.54
2	19.99	20.05	33.24	28.18	39.81	32.27	51.91	48.42
3	20.18	19.32	31.63	22.14	45.21	29.54	50.83	32.4
4	23.13	19.56	24.99	25.5	38.91	29.76	45.09	38.38
5	19.23	20.56	27.87	24.16	38.43	42.21	48.67	44.92
6	20.64	19.62	29.52	25.99	38.72	32.25	45.03	45.77
7	13.64	19.4	39.86	26.28	35.61	39.8	54.69	35.76
8	19.56	25.32	24.12	19.66	32.1	31.65	47.98	36.76
9	23.03	24.95	29.49	27.61	39.52	35.63	48.74	51.81
10	20.36	21.82	28	29.67	49.58	41.25	46.52	38.53
11	25.74	25.8	27.23	23.05	38.2	41.29	50.2	40.78
12	21.72	20.6	28.67	24.48	42.42	30.48	49.78	43.7
13	19.72	21.91	27.26	26.3	35.45	35.06	41.15	39.93
14	20.71	22.76	29.49	30.55	29.58	41.16	43.12	45.98
15	20.12	21.13	19.48	27.5	46.96	39.79	38.66	37.66
16	19.4	24.95	34.98	24.82	27.79	28.36	42.23	42.95
17	23.38	20.33	35.64	30.6	43.02	29.67	41.22	44.58
18	19.83	22.21	34.97	23.33	38.82	30.85	46.59	43.52
19	19.62	20.1	38.38	28.67	42.3	37.68	54.17	47.58
20	16.73	24.23	29.18	30.4	38.68	36.45	59.16	47.78
21	22.7	22	23.81	26.38	40.98	36.21	49.32	41.68
22	21.73	21.22	25.2	20.51	34.26	47.18	46.35	44.67
23	23.34	20.68	29.22	26.19	45.87	35.37	49.31	46.22
24	21.59	28.52	31.29	27.55	38.78	42.08	49.62	48.14
