# Supplementary material for: The proliferation rates of HT-1080 human fibrosarcoma cells can be accelerated or inhibited by weak static and extremely low frequency magnetic fields
Source: Front Public Health. 2025 Jun 12;13:1535155. doi: 10.3389/fpubh.2025.1535155 (PMC12199451; doi:10.3389/fpubh.2025.1535155)
Supplement: Supplementary file 3 [file Supplementary_file_3.ZIP › Confluence_HDF_16_0Hz_10uT_042225.csv]

Well ID	C-D1	T-D1	C-D2	T-D2	C-D3	T-D3	C-D4	T-D4
1	27.24	22.66	35.88	23.05	52.06	50.42	70.21	64.57
2	27.28	16.84	38.14	36.43	51.71	57.61	76.34	81.82
3	33.36	22.52	38.95	36.64	60.46	58.78	79.28	77.97
4	33.2	18.92	43.25	34.3	54.45	57.48	78.09	71.58
5	34.55	19.2	39.61	37.69	57.09	49.56	84.59	76.09
6	28.36	12.48	39.67	38.77	54.49	55.99	76.31	83.97
7	30.65	8.53	32.57	37.35	47.68	54.2	67.98	74.99
8	30.73	9.06	40.65	33.79	56.27	52.64	76.46	75.37
9	33.73	13.25	43.97	24.44	53.49	56.51	76.76	71.47
10	37.39	14.73	42.12	32.64	61.05	57.2	82.62	76.86
11	39.74	24.23	41.51	36.62	54.47	58.71	72.67	77.81
12	33.43	18.12	39.57	37.58	55.9	60.14	79	83.11
13	33.51	13.3	41.79	24.47	64.85	45.71	84.5	69.11
14	32.49	13.23	44.47	35.58	60.37	54.17	78.24	82.02
15	37.04	10.11	48.3	32.15	62.01	48.8	83.74	71.79
16	39.79	24.68	44.71	36.11	63.02	55.62	78.14	77.56
17	38.42	16.51	43.24	33.38	64.02	55.25	82.5	75.89
18	39.03	19.19	46.09	38.33	61.58	61.18	80.37	81.6
19	26.59	18.98	34.7	35.8	48.9	56.11	76.23	75.08
20	36.5	12.38	42.75	36.45	58.76	48.36	78.87	76.46
21	43.68	15.59	50.06	31.24	59.51	57.03	76.73	80.39
22	45.56	16.7	49.35	33.18	66.61	54.18	80.5	78.28
23	42.39	25.62	48.05	37.8	62.83	56.92	77.12	86.59
24	45.48	21.27	48.24	37.54	58.85	55.88	76.74	81.78
