# Supplementary material for: The proliferation rates of HT-1080 human fibrosarcoma cells can be accelerated or inhibited by weak static and extremely low frequency magnetic fields
Source: Front Public Health. 2025 Jun 12;13:1535155. doi: 10.3389/fpubh.2025.1535155 (PMC12199451; doi:10.3389/fpubh.2025.1535155)
Supplement: Supplementary file 3 [file Supplementary_file_3.ZIP › Confluence_HDF_16_5Hz_11uT_032825.csv]

Well ID	C-D1	T-D1	C-D2	T-D2	C-D3	T-D3	C-D4	T-D4
1	3.85	3.15	11.39	4.09	29	14.32	13.54	10.87
2	4.59	3.52	7.23	4.59	16.53	12.01	10.39	5.03
3	2.08	3.51	13.09	6.16	22.11	21.75	18.12	16.35
4	3.95	2.35	7.33	5.71	16.27	14.57	19.04	10.51
5	4.82	3.62	6.65	6.11	16.65	19.55	17.23	11.02
6	4.56	4.21	5.66	4.59	14.83	12.9	20.19	7.67
7	4.99	4.37	8.78	6.61	19.46	15.27	28.55	11.84
8	3.63	3.32	7.75	5.11	16.21	13.58	16.77	18.7
9	4.77	3.8	11.93	6.69	18.96	16.67	19.86	13.96
10	4.17	4.26	7.53	9.9	21.9	23.3	27.71	11.17
11	4.77	6.12	8.94	8.15	20.15	13.79	19.02	19.85
12	3.62	3.14	9.29	4.19	20.39	10.81	15.27	11.07
13	4.37	3.98	11.21	5.44	19.84	14.96	17.91	10.6
14	3.55	3.38	12.23	11.93	19.29	14.74	22.35	16.01
15	2.96	4.08	6.08	4.35	16.63	12.74	16.76	22
16	3.64	2.75	6.35	4.62	18.58	19.12	11.67	13.82
17	4.45	2.86	10.76	5.9	16.98	19.38	19.18	14.18
18	4.42	4.38	6.89	8.41	18.25	17.07	18.53	17.4
19	4.67	3.73	12.59	10.23	24.29	20.04	31.15	21.03
20	4.43	4.2	9.2	6.1	17.79	26.41	23.25	16.24
21	4.93	3.56	7.35	5.52	17.21	16.7	23.08	21.97
22	4.58	4.11	10.44	6.39	18.91	18.36	18.87	22.87
23	4.29	4.22	6.65	9.04	22.48	17.48	22.64	14.47
24	3.47	3.71	7.9	7.32	20.36	15.25	26.12	21.58
25	4.22	4.48	9.46	5.62	19	18.46	17.6	19.85
26	4.33	2.82	6.87	8.15	17.8	21.14	15.81	16.12
27	4.38	3.61	10.3	7.13	20.58	25.18	36.81	22.52
28	3.39	4.18	10.41	4.97	18.31	18.92	23.07	12.54
29	4.81	3.79	9.49	7.06	19.19	20.97	33.36	23.15
30	2.92	4.15	9.52	7.73	18.3	18.52	21.18	16.61
31	3.73	3.84	12.73	10.76	17.21	23.46	24.13	20.34
32	4.62	4.52	14.06	7.05	23.55	24.21	26.23	14.67
33	4.16	3.66	11.94	6.99	20.58	25.73	20.55	15.56
34	6.77	4.77	8.97	7.98	18.73	18.37	26	16.71
35	4.3	2.2	8.81	4.72	14.67	11.48	21.37	15.87
36	3.52	4.65	9.32	9.99	18.26	21	20.18	20.48
37	3.5	4.21	21.93	7.77	17.14	29.77	24.15	18.3
38	5	4.06	7.33	5.82	16.15	21.09	17.74	15.43
39	4.54	3.83	11.01	11.03	17.3	19.2	19.56	24.35
40	3.61	4.42	6.93	9.14	17.64	18.76	16.93	12.17
41	3.61	5.26	12.09	7.29	22.38	19.42	19.32	14.4
42	4.85	3.87	10.12	4.79	21.62	12.27	17.21	17.97
43	5.68	4.46	9.4	6.96	23.31	23.76	27.6	14.98
44	4.12	3.86	8.6	8.56	19.19	24.99	24.94	16.88
45	4.39	3.81	7.9	7.79	14.28	22.32	16.64	26.11
46	3.73	3.58	11.03	5.84	21.18	25.51	35.88	27.53
47	4.78	4.49	10.31	9.07	18.95	23.2	18.12	16.38
48	4.71	3.32	8.59	6.06	20.12	15.48	24.91	21.99
49	4.6	3.76	8.73	10.68	17.39	25.43	17.86	24.14
50	4.6	4.94	8.03	6.83	21.37	25.47	22.05	27.82
51	5.29	3.81	6.28	7.5	19.99	27.86	20.14	13.27
52	4.11	4.33	9.14	6.54	19.21	21.26	29.62	19.14
53	3.67	4.46	10.08	8.92	18.35	23.86	31.14	19.44
54	4.46	4.22	8.74	6.63	14.55	17.54	26.58	15.38
55	4.45	4.46	6.09	6.8	14.27	16.49	16.91	24.55
56	3.92	3.83	8.02	5.5	19.43	24.15	13.1	18.51
57	3.02	3.94	6.85	7.45	17.91	15.46	18.32	14.55
58	3.7	4.01	11.17	6.41	19.65	16.34	25.68	20.78
59	3.26	5.13	8.62	8.66	18.73	18.6	29.91	21.09
60	4.92	3.99	6.29	7.33	16.59	12.07	15.34	13.19
