# Supplementary material for: The proliferation rates of HT-1080 human fibrosarcoma cells can be accelerated or inhibited by weak static and extremely low frequency magnetic fields
Source: Front Public Health. 2025 Jun 12;13:1535155. doi: 10.3389/fpubh.2025.1535155 (PMC12199451; doi:10.3389/fpubh.2025.1535155)
Supplement: Supplementary file 3 [file Supplementary_file_3.ZIP › Confluence_HDF_33_0Hz_11uT_032825.csv]

Well ID	C-D1	T-D1	C-D2	T-D2	C-D3	T-D3	C-D4	T-D4
1	4.86	4.18	14.24	9.32	27.23	13.18	26.23	13.26
2	4.12	3.29	12.84	11.06	29.84	14.51	33.99	13.69
3	10.97	4.85	19.36	6.97	24.47	23.02	34.16	19.68
4	7.15	3.64	13.43	8.99	19.43	25.67	32.72	31.96
5	5.44	4.73	13.99	12.37	23.84	22.18	28.79	20.06
6	5.1	4.48	12.87	7.22	24.5	17.66	31.34	12.82
7	5.8	4.64	13.73	10.87	23.95	19.04	34.01	14.3
8	5.35	4.43	12.31	10.05	21.28	13.3	27.75	16.39
9	5.24	3.65	9.81	10.51	23.28	18.17	28.75	14.87
10	4.3	3.68	12.54	7.94	27.93	22.07	20.15	19.69
11	5.3	4.63	11.71	9.11	23.99	20.19	41.24	26.4
12	5.34	4.05	13.78	10.15	22.37	16.57	32.28	11.96
13	5.59	3.9	9.1	5.27	24.49	13.23	24.14	12.23
14	5.33	4.03	9.71	6.11	23.69	12.61	26.72	14.09
15	5.86	2.96	13.85	11.52	27.37	16.96	20.3	18.96
16	5.31	4.92	12.66	8.86	25.3	22.15	24.14	23.45
17	4.98	3.76	10.67	9.56	24.74	20.99	18.83	21.75
18	5.21	5.66	13.12	10.88	26.81	17.53	21.72	18.5
19	5.49	4.32	14.37	7.32	25.52	16.46	27.57	15.39
20	5.05	3.88	11.26	9.07	25.22	22.33	26.3	18.55
21	6.7	3.68	12.32	8.75	27.84	14.42	21.43	18.27
22	5.86	4.5	9.01	8.45	25.65	11.86	23.67	17.25
23	4.98	3.33	8.26	10.94	25.91	14.96	28.35	12.26
24	4.73	3.44	9.05	11.35	19.59	12.04	19.64	14.39
25	5.08	4.39	8.49	6.77	21.97	13.35	26.06	11.56
26	4.59	3.06	12.85	9.92	20.92	14.29	17.91	15.87
27	5.33	3.35	12.1	10.14	25.26	16.13	41.25	19.57
28	5.93	4.94	14.02	10.39	21.12	16.83	19.32	14.4
29	5.43	3.04	7.7	9.04	23.61	15.97	28.4	17.4
30	5.27	3.81	8.2	11.61	20.78	11.23	21.37	14.07
31	5.25	4.18	8.38	6.85	25.11	13.72	20.2	12.08
32	5.35	4.52	11.58	9.84	20.89	13.9	24.89	17.77
33	5.9	3.85	11.29	12.41	29.02	12.32	31.63	12.63
34	6.33	4.1	13.21	10.92	19.03	21.4	26.69	16.17
35	5	3.55	9.53	11.92	27.09	14.47	24.4	15.91
36	5.61	3.72	12.72	12.9	23.71	10.46	34.23	10.83
37	4.97	4.63	9.82	10.59	29.03	17.17	27.29	27.37
38	5.19	3.23	9.1	9.74	27.64	13.69	22.57	20.04
39	5.16	4.6	10.19	10.68	24.96	12.04	29.12	16.26
40	4.81	4.53	8.33	14.82	20.94	18.93	21.73	18.13
41	4.63	4.75	12.54	8.53	28.13	16.57	35.39	15.83
42	4.03	3.82	7.48	9.67	16.21	19.98	17.49	16.82
43	5.21	3.11	8.08	9.73	18.67	16.55	22.75	17.6
44	4.72	4	10.56	6.68	26.44	20.13	25.53	16.79
45	6.08	2.63	8.13	8.47	19.58	18.02	22.5	12.94
46	3.15	4.23	12.56	10.68	20.52	13.39	19.02	13.77
47	5.2	4.75	11.07	15.07	22.6	18.89	23.56	13.42
48	4.88	2.62	9.36	5.16	17.53	15.7	19.48	19.89
49	5.83	3.93	12.19	11.27	22.58	18.08	21.31	14.71
50	5.06	4.86	7.72	7.96	24.19	15.6	20.38	26.14
51	5.15	2.55	8.74	11.46	15.51	13.88	18.9	15.96
52	4.5	4.15	14.84	10.34	29.39	18.77	25.14	16.91
53	4.03	4.86	10.69	10.28	20.09	18.11	19.92	12.41
54	4.59	4.18	11.37	9.68	15.9	21.79	17.72	22.19
55	5.91	3.47	11.54	8.4	28.9	12.53	28.51	13.61
56	5.95	3.75	7.78	7.12	19.19	23.14	20.37	19.37
57	5.4	4.32	11.64	10.6	25.7	14.88	18.21	12.15
58	5.03	4.16	9.83	9.56	20.75	11.89	22.45	14.52
59	5.76	4.28	9.69	14.56	14.21	15.92	18.29	23.4
60	5.86	3.4	8.54	6.46	11.27	9.4	11.49	18.39
