# Supplementary material for: The proliferation rates of HT-1080 human fibrosarcoma cells can be accelerated or inhibited by weak static and extremely low frequency magnetic fields
Source: Front Public Health. 2025 Jun 12;13:1535155. doi: 10.3389/fpubh.2025.1535155 (PMC12199451; doi:10.3389/fpubh.2025.1535155)
Supplement: Supplementary file 3 [file Supplementary_file_3.ZIP › Confluence_HT1080_14_5Hz_10uT_021125.csv]

Well ID	C-D1	T-D1	C-D2	T-D2	C-D3	T-D3	C-D4	T-D4
1	20.31	5.45	30.84	4.69	50.96	13.01	81.7	15.75
2	19.17	3.44	23.25	8.07	44.51	15.01	77.21	33.38
3	9.94	1.53	15.17	9.22	31.13	20.39	69.77	33.31
4	3	4.69	18.87	8.34	32.62	20.37	37.9	35.57
5	14.7	3.13	27.62	9.21	49.02	19.62	77.09	29.5
6	18.01	4.71	35.17	9.96	59.17	19.54	78.32	31.99
7	8.11	6	21.42	14.83	38.76	27.91	61.97	48.01
8	12.23	5.08	16.62	11.9	27.67	22.2	61.2	32.99
9	17.61	7.08	33.21	15.58	58.36	28.78	76.11	49.78
10	11.66	4.15	35.71	14.35	57.07	25.68	83.31	40.15
11	4.32	3.72	27.04	9.33	43.9	17.17	41.64	27.56
12	15.25	5.61	23.63	12.2	39.77	23.67	68.65	42.3
13	8.38	3.63	18.69	10.29	45.23	19.63	64.67	33.96
14	4.55	3.94	11.84	11.1	25.61	18.85	23.05	27.49
15	8.55	5.81	11.96	13.29	19.68	26.17	42.47	42.4
16	12.61	4.71	30.16	11.27	52.08	22.63	44.08	39.16
17	13.56	6.64	36.28	13.07	58.67	25.41	71.02	43.05
18	4.09	3.75	26.52	10.09	27.94	22.35	28.05	36.73
19	4.51	4.25	31.47	9.28	44.59	20.74	38.18	39.73
20	5.58	5.7	31.26	13.15	52.19	24.34	53.22	43.2
21	4.62	3.85	34.35	8.97	49.68	17.96	54.23	35.01
22	4.06	4.98	13.22	10.79	27.07	19.04	23.86	37.56
23	4.68	6.46	19.39	13.26	43.84	27.08	25.82	34.71
24	2.62	5.57	27.06	9.8	47.27	25.93	43.68	51.11
