# Supplementary material for: The proliferation rates of HT-1080 human fibrosarcoma cells can be accelerated or inhibited by weak static and extremely low frequency magnetic fields
Source: Front Public Health. 2025 Jun 12;13:1535155. doi: 10.3389/fpubh.2025.1535155 (PMC12199451; doi:10.3389/fpubh.2025.1535155)
Supplement: Supplementary file 3 [file Supplementary_file_3.ZIP › Confluence_HT1080_14Hz_10uT_022625.csv]

Well ID	C-D1	T-D1	C-D2	T-D2	C-D3	T-D3	C-D4	T-D4
1	15.47	22.86	20.7	55.08	75.8	87.53	96.19	98.83
2	25.4	29.22	25.76	55.34	73.16	86.22	95.95	97.95
3	25.2	24.7	20.72	55.74	74.52	90.93	96.95	99.45
4	26.97	28.4	26.6	15.61	74.49	87.22	94.55	98.62
5	21.06	22.92	31.49	43.79	80.31	92.79	92.89	99.48
6	27.32	27.99	24.82	50.7	80.51	89.68	98.46	99.24
7	34.07	32.37	21.9	28.08	79.36	90.48	96.46	99.84
8	32.62	35.12	36.55	34.27	77.31	92.39	97.22	99.58
9	24.38	37.37	42.5	51.08	80.34	87.2	98.46	98.45
10	26.96	17.94	12.25	22.78	74.8	88.97	97.33	97.71
11	27.37	25.37	20.28	13.93	78.65	93.1	97.49	96.81
12	34.79	26.8	22.05	35.04	77.69	85.76	96.9	99.17
13	33.34	36.24	42.23	24.15	67.04	82.25	98.41	98.5
14	37.59	33.75	47.11	46.09	81.34	91.17	98.65	92.41
15	31.07	35.17	31.74	55.64	72.46	78.64	98.83	95.05
16	29.78	37.95	39.53	17.62	76.56	91.22	93.13	98.72
17	24.53	31.43	33.03	31.98	73.82	85.28	95	99.76
18	35.46	30.25	40.23	19.13	80.75	82.2	98.26	99.06
19	35.11	39.62	46.41	28.02	75.23	81.29	98.87	98.37
20	31.14	40.91	40.94	12.83	73.14	88.19	98.18	90.77
21	26.91	30.16	48.15	11.1	75.38	88.17	97.25	98.83
22	34.96	42.56	52.43	30.18	84.54	88.11	98.98	98.96
23	37.82	34.01	38.31	23.71	79.02	86.29	96.85	99.28
24	28.06	38.86	42.16	22.02	67.99	84.27	98.52	90.83
