# Supplementary material for: The proliferation rates of HT-1080 human fibrosarcoma cells can be accelerated or inhibited by weak static and extremely low frequency magnetic fields
Source: Front Public Health. 2025 Jun 12;13:1535155. doi: 10.3389/fpubh.2025.1535155 (PMC12199451; doi:10.3389/fpubh.2025.1535155)
Supplement: Supplementary file 3 [file Supplementary_file_3.ZIP › Confluence_HT1080_15_5Hz_10uT_021125.csv]

Well ID	C-D1	T-D1	C-D2	T-D2	C-D3	T-D3	C-D4	T-D4
1	13.76	7.52	18.99	13.46	36.3	22.96	57.2	43.83
2	11.85	6.96	19.88	11.91	39.16	24.14	73	29.62
3	13.32	7.93	20.84	23.88	36.32	36.11	59.57	53.39
4	11.85	8.38	11.38	17.72	22.19	24.44	48.1	45.74
5	12.49	6.92	17.38	15.36	34.56	27.85	56.85	38.97
6	16.02	9.77	19.59	19.14	43.54	42.64	81.86	66.57
7	12.64	7.86	10.27	17.14	26.39	37.34	33.82	58.9
8	14.29	6.85	19.62	12.33	41.62	32.32	65.02	42.57
9	15.75	7.06	26.1	15.65	51.63	31.31	76.08	55.42
10	21.08	8.09	16.15	17.36	30.77	31.31	69.24	41.05
11	16.25	6.3	4.73	13.71	22.56	24.45	47.31	31.23
12	14.34	6.93	17.53	15.54	30.9	37.57	75.24	47.03
13	16.09	7.7	14.74	11.71	35.47	27.66	58.75	22.86
14	17.58	5.39	4.71	10.55	9.31	19.89	24.35	12.47
15	17.86	6.93	8.09	11.54	6.5	20.77	43.84	20.81
16	11.73	7.39	13.65	16.04	28.13	27.69	56.5	38.29
17	13.1	6.23	16.89	10.9	35.61	24.75	67.5	29.28
18	11.97	5.24	3.33	10.51	12.53	17.79	32.41	16.16
19	11.7	7.02	6.46	15.24	10.51	24.23	17.38	21.91
20	12.58	5.49	8.07	10.39	24.86	19.57	44.01	30.59
21	16.75	5.85	11.07	10.62	21.2	22.14	39.45	14.74
22	11.57	3.33	2.71	7.25	7.84	12.5	14.6	6.82
23	12.16	4.09	2.96	5.29	7.37	10.39	30.21	6.09
24	13.03	7.28	3.59	12.11	18.52	28.51	34.58	35.79
