# Supplementary material for: The proliferation rates of HT-1080 human fibrosarcoma cells can be accelerated or inhibited by weak static and extremely low frequency magnetic fields
Source: Front Public Health. 2025 Jun 12;13:1535155. doi: 10.3389/fpubh.2025.1535155 (PMC12199451; doi:10.3389/fpubh.2025.1535155)
Supplement: Supplementary file 3 [file Supplementary_file_3.ZIP › Confluence_HT1080_15Hz_10uT_022625.csv]

Well ID	C-D1	T-D1	C-D2	T-D2	C-D3	T-D3	C-D4	T-D4
1	7.03	7.35	24.18	13.17	52.98	45.67	93.67	69.48
2	8.52	26.36	27.65	12.3	51.87	38.73	93.27	74.95
3	8.92	33.98	27.93	12.91	62.58	52.41	94.89	76.58
4	13.68	16.83	34.14	17.99	62.09	14.85	97.14	10.41
5	11.72	28.09	27.38	15.97	50.02	51.8	86.36	90.09
6	8.51	24.85	34.89	15.7	53.77	42.86	92.88	87.48
7	11.32	3.47	32.16	8.18	63.57	48.51	93.08	86.75
8	11.24	21.88	32.53	12.87	57.82	44.79	96.45	76.71
9	9.23	7.37	27.34	20.2	53.33	51.65	94.12	92.65
10	10.9	32.69	29.5	5.57	53.77	52.16	92.06	93.74
11	9.71	10.83	28.73	8.66	53.35	44.99	84.44	80.47
12	10.32	12.6	29.66	10.39	52.86	46.56	86.88	74.93
13	8.9	17.82	31.38	20.75	52.02	44.47	95.93	89.06
14	7.47	25.34	30.89	16.42	55.55	50.45	96.58	91.69
15	15.46	32.78	30.53	12.3	66.98	48.51	96.56	92.29
16	13.03	7.4	29.68	21.42	61.89	44.82	97.73	84.67
17	13.08	28.97	26.46	14.63	59.57	44.62	89.06	89.15
18	12.26	17.85	30.89	17.68	59.25	49.03	92.78	95.31
19	13.94	28.26	28.33	21.36	57.91	53.79	96.45	94.52
20	16.5	19.41	31.38	17.15	65.4	46.88	97.93	83.71
21	9.81	42.47	28.47	23.12	65.1	47.14	97.58	90.16
22	13.63	47.51	30.04	25.67	58.74	45.66	96.26	91.84
23	13.91	14.22	31.27	20.21	64.36	50.08	98.02	94.37
24	13.97	26.64	31	25.06	56.69	41.75	97.78	81.01
