# Supplementary material for: The proliferation rates of HT-1080 human fibrosarcoma cells can be accelerated or inhibited by weak static and extremely low frequency magnetic fields
Source: Front Public Health. 2025 Jun 12;13:1535155. doi: 10.3389/fpubh.2025.1535155 (PMC12199451; doi:10.3389/fpubh.2025.1535155)
Supplement: Supplementary file 3 [file Supplementary_file_3.ZIP › Confluence_HT1080_15Hz_10uT_041425.csv]

Well ID	C-D1	T-D1	C-D2	T-D2	C-D3	T-D3	C-D4	T-D4
1	8.73	11.89	30.02	30.63	11.69	91.62	19.24	96.1
2	9.99	9.94	35.36	40.22	85.02	88.32	98	99.35
3	6.16	10.3	24	30.59	74.76	94.46	93.36	99.66
4	6.42	11.96	27.51	36.41	75.02	86.05	98.44	98.26
5	9.34	9.14	36.5	43.86	80.41	91.1	94.78	98.26
6	9.02	14.03	23.34	47.74	92.47	95.48	99.43	97.71
7	12.62	9.37	30.55	36.63	81.63	94.87	96.1	99.45
8	7.33	8.88	31.61	31.56	89.55	91	96.71	99.23
9	8.01	11.05	44.74	33.33	93.81	88.61	99	98
10	8.34	10.22	33.26	26.99	85.77	86.51	97.43	94.46
11	8.77	8.94	31.05	33.03	37.41	80.74	61.4	96.54
12	14.45	8.28	49.56	31.36	96.36	79.02	99.76	98.68
13	7.34	11.34	31.48	33.19	64.44	90.23	95.91	98.82
14	7.83	10.53	32.77	38.26	78.4	91.07	97.15	99.13
15	8	7.95	25.56	19.8	76.26	84.43	98.15	98.75
16	8.46	11.68	27.93	33.91	82.47	87.06	98.2	97.28
17	5.87	8.54	25.25	23.05	77.38	89.18	95.62	96.31
18	8.21	7.06	25.79	25.08	80.2	86.44	97.73	93.22
19	6.31	10.53	23.88	30.6	72.96	88.22	97.61	99.29
20	6.55	11.36	22.53	35.25	76.94	89.95	96.92	98.33
21	9.31	8.9	21.78	20.22	77.42	88.37	96.28	93.03
22	9.71	15.83	32.74	43.11	83.3	96.47	98.11	99.54
23	6.82	9.61	20.74	38.39	59.25	97.13	98.2	98.93
24	7.8	12	34.9	40.32	85.58	91.55	96.96	98.18
25	9.52	7.34	33.09	20.4	81.91	81.72	98.61	94.72
26	6.42	11.07	32.23	29.78	70.73	97.18	97.75	96.28
27	7.57	6.22	26.28	35.04	73.97	92.53	98.56	98.26
28	8.14	7.64	24.14	34.56	68.11	94.54	96.1	98.28
29	6.49	10.8	18.2	34.68	79.69	96.25	98.05	98.04
30	9.66	10.82	38.38	39.75	84.36	93.53	99.71	99.6
31	10.66	8.22	32.81	23	84.08	75.44	98.48	97.44
32	8.67	6.79	29.38	26.05	78.63	73.89	99.7	96.41
33	6.73	10.35	19.64	38.91	60.98	94.19	94.09	97.98
34	8.66	7.62	30.15	30.65	82.11	76	98.97	98.71
35	9.78	9.33	24.15	29.41	83.29	86.45	98.96	98.22
36	5.94	9.86	20.81	40.92	68.47	79.32	96.32	92.87
37	9.02	10.58	21.49	34.26	75.71	84.32	97.91	98.02
38	7.37	10.21	28.37	38.22	87.16	88	98.52	98.95
39	6.49	8.64	20.6	23.59	74.79	89.87	96.99	98.31
40	6.84	12.79	17.83	33.85	76.37	96.13	98.67	99.2
41	11.43	11.85	32.94	29.23	81.27	89.36	98.13	97.44
42	7.89	11.79	21.05	42.44	79.29	95.84	95.57	99.4
43	10.68	12.08	31.13	37.87	87.38	94	98.97	97.02
44	8.8	13.95	39.75	41.64	93	95.72	98.71	99.29
45	8.55	11.27	38.08	34.4	87.51	93.46	97.4	98.1
46	7.49	10.08	31.37	28.06	77.84	86.23	94.95	91.93
47	9.28	11.19	33.23	40.21	95.71	94.6	99.85	98.81
48	10.62	10.46	25.01	27.8	70.7	89.82	99.13	97.36
49	7.51	12.19	22.98	25.61	76.75	93.11	97.8	96.45
50	8.58	12.56	20.28	34.52	72.4	94.81	96.63	95.35
51	6.29	11.41	27.24	26.85	84.99	84.87	98.97	97.55
52	9.26	9.84	21.18	38.54	75.55	89.72	95.66	98.52
53	9.64	9.05	21.98	34.1	72.67	80.27	98.19	96.6
54	11.52	12.58	26.53	32.6	75.41	89.62	95.53	98.51
55	7.07	9.06	16.84	30.57	53.18	91.37	96.46	95.75
56	10.83	10.3	15.44	19.79	86.14	73.78	95.66	93.94
57	7.72	10.53	18.74	32.04	61.79	87.76	94.05	98.21
58	9.15	8.86	24.52	27.48	84.08	78.41	98.4	91.95
59	9.85	8.99	31.14	30.99	79.1	90.25	97.77	98.27
60	10.52	8.87	19.48	26.31	48.76	77.44	92.3	97.85
