# Supplementary material for: The proliferation rates of HT-1080 human fibrosarcoma cells can be accelerated or inhibited by weak static and extremely low frequency magnetic fields
Source: Front Public Health. 2025 Jun 12;13:1535155. doi: 10.3389/fpubh.2025.1535155 (PMC12199451; doi:10.3389/fpubh.2025.1535155)
Supplement: Supplementary file 3 [file Supplementary_file_3.ZIP › Confluence_HT1080_16_5Hz_10uT_021825.csv]

Well ID	C-D1	T-D1	C-D2	T-D2	C-D3	T-D3	C-D4	T-D4
1	7.16	4.6	17.03	7.31	27.85	28.58	65.72	21.89
2	6.06	6.04	16.84	11.09	25.14	47.9	19.9	79.09
3	6.44	6.11	13.75	13.28	28.57	31.06	68.79	79.35
4	6.28	6.91	12.32	19.6	25.63	22.17	66.93	75.29
5	6.41	5.86	11.4	26.17	45.93	30.22	73.68	80.25
6	6.78	4.96	19.56	25.01	49.5	47.65	73.9	89.39
7	8.44	9.37	15.61	25.67	45.16	53.35	76.9	88.57
8	6.78	7.37	16.05	24.47	48.3	12.26	77.31	85.05
9	5.93	5.45	11.47	22.3	33.6	25.73	60.33	89.36
10	7.14	6.06	10.53	20.29	26.26	44.56	80.77	86.06
11	7.53	8.08	14.72	27.57	40.9	16.6	71.17	88.15
12	8.22	5.91	17.62	26.83	41.75	27.36	63.37	83.35
13	8.87	3.28	14.28	17.75	43.65	40.8	66.74	89.22
14	6.54	6.66	14.63	22.89	37.73	33.6	67.26	90.89
15	5.54	10.32	13.2	29.88	34.01	36.13	69.78	87.78
16	4.51	6.72	19.87	27.59	36.58	11.13	76	87.62
17	7.89	2.74	19.03	28.38	35.45	12.68	73.04	91.75
18	4.69	5.22	13.38	29.39	31.3	14.94	65.84	86.52
19	5.44	4.57	16.29	28.78	34.92	17.16	73.59	78.63
20	8.23	5.93	19.06	30.7	45.18	36.86	64.1	86.78
21	5.7	6.67	11.37	31.99	41.85	10.68	60.71	88.37
22	6.03	3.78	11.12	29.1	35.01	15.93	57.31	83.51
23	5.2	4.72	17.32	22.89	32.88	14.11	68.66	95.85
24	9.47	4.68	16.45	28.01	35.56	22.88	75.57	76.08
