# Supplementary material for: The proliferation rates of HT-1080 human fibrosarcoma cells can be accelerated or inhibited by weak static and extremely low frequency magnetic fields
Source: Front Public Health. 2025 Jun 12;13:1535155. doi: 10.3389/fpubh.2025.1535155 (PMC12199451; doi:10.3389/fpubh.2025.1535155)
Supplement: Supplementary file 3 [file Supplementary_file_3.ZIP › Confluence_HT1080_16Hz_10uT_041425.csv]

Well ID	C-D1	T-D1	C-D2	T-D2	C-D3	T-D3	C-D4	T-D4
1	12.11	9	26.61	21.38	69.55	54.62	96.73	86
2	7.23	7.02	29.26	26.49	71.03	63.23	96.08	93.87
3	9.45	8.41	24.76	27.64	77.46	57.69	94.8	97.04
4	6.47	6.22	24.41	18.82	63.98	71.37	95.17	98.66
5	8.2	7.02	19.61	15.78	57.79	57.44	93.14	91.04
6	11.97	6.06	37.7	22.03	71.8	56.85	97.58	87.79
7	8.71	5.57	29.72	15.59	76.52	52.15	97.51	82.34
8	9.49	7.72	34.36	26.08	78.19	61.99	95.51	96.65
9	13.14	8.24	28.71	18.96	81.39	46.05	98.68	94.73
10	12.71	7.16	31.75	16.92	70.68	51.37	99.31	77.45
11	9.23	5.64	17.43	16.86	65.75	53.5	88.29	94.15
12	9.41	13.27	27.68	26.91	67.61	58.3	98.66	96.71
13	6.29	6.05	21.13	18.46	68.49	52.23	96.69	90.87
14	6.61	6.63	24.22	20.08	66.51	49.33	96.07	88.85
15	7.3	5.14	20.82	15.33	59.84	35.83	93.61	89.39
16	7.27	5.02	27.41	11.83	81.89	51.3	94.86	85.12
17	7.14	3.95	22.06	15.97	73.49	35.8	97.63	78.91
18	6.31	3.39	21.89	10.2	57.28	29.34	84.8	81.89
19	11.5	3.95	31.81	9.49	65.38	37.34	98.45	83.57
20	6.98	4.51	22.51	7.4	58.31	28.99	90.88	83.71
21	7.73	6.6	24.03	22.28	63.79	46.72	87.31	87.8
22	7.38	4.95	24.82	13.36	80.53	56.97	94.79	85.39
23	11.77	7.04	28.8	16.99	68.87	48.49	95.46	85.4
24	10.54	5.63	31.29	17.4	67.08	43.27	97.58	87.35
25	9.97	5.01	21.89	24.25	72.8	50.28	91.43	87
26	12.15	3.93	34.02	9.96	91.45	25.18	94.29	83.39
27	8.35	4.68	29.93	11.4	76.27	31.36	96.14	87.31
28	8.28	5.3	20.96	12.97	65.6	33.69	90.61	77.37
29	10.03	4.97	19.66	14.58	75.86	41.27	88.24	83.71
30	10.7	6.74	31.53	11.58	76.77	18.54	97.13	42.23
31	6.42	6.8	18.99	16.81	61.15	41.24	95.09	84.7
32	8.2	3.85	28.53	12.22	64.89	37.87	93.26	74.4
33	7.99	4.16	25.73	13.71	64.88	43.9	91.13	77.7
34	8.42	4.5	31.15	14.03	67.52	44.63	94.95	92.12
35	9.52	3.62	34	9.1	76.91	24.77	92.44	58.19
36	10.96	6.89	28.35	15.54	83.55	38.08	94.59	72.9
37	7.26	5.15	22.1	9.57	78.25	28.68	97.29	65.56
38	8.22	3.77	31.06	10.31	66.71	18.67	95.59	52.43
39	8.09	3.89	17.95	8.68	56.48	20.15	90.71	42.83
40	8.31	3.23	24.33	7.76	58.57	13.47	89.95	36.68
41	8.09	4	18.41	9.95	64.35	30.93	92.91	88.8
42	9.31	5.29	23.2	12.55	61.87	55.13	94.31	89.85
43	6.11	4.15	19.38	13.32	49.5	28.75	95.81	81.2
44	9.36	5.39	23.73	14.74	60.94	49.43	88.31	95.98
45	8.59	3.67	19.83	13.29	49.08	32.18	89.08	83.05
46	7.89	5.22	22.5	15.68	63.16	29.34	94.55	42.69
47	7.14	8.9	24.34	15.51	54.23	34.25	91.19	84.82
48	7.83	5.62	23.84	11.83	53.35	35.12	89.73	76.72
49	5.76	6.11	19.14	12.15	50.36	23.93	79.51	73.47
50	9.07	13.82	26.64	30.4	75.7	55.42	95.18	61.89
51	8.83	4.07	12.56	8.78	36.73	34.27	73.63	67.36
52	8.46	4.67	21.01	11.93	54.72	27.53	76.01	73.93
53	8.32	3.54	23.94	7.51	69.08	27.56	95.46	50.51
54	9.6	4.96	19.45	12.05	65.28	28.13	94.09	81.97
55	8.31	3.78	20.26	7.17	53.39	27.43	80.28	51.98
56	11.47	3.61	14.5	9.25	53.83	17.79	89.08	56.21
57	10.07	5.04	26.27	8.31	61.22	25.38	92.34	54.4
58	6.34	7.01	19.05	10.66	63.51	28.15	93.61	81.48
59	7.01	5.3	14.42	7.95	74.05	24.09	83.58	78.25
60	9.14	10.48	17.05	11.77	50.56	19.86	85.89	59.93
