# Supplementary material for: The proliferation rates of HT-1080 human fibrosarcoma cells can be accelerated or inhibited by weak static and extremely low frequency magnetic fields
Source: Front Public Health. 2025 Jun 12;13:1535155. doi: 10.3389/fpubh.2025.1535155 (PMC12199451; doi:10.3389/fpubh.2025.1535155)
Supplement: Supplementary file 3 [file Supplementary_file_3.ZIP › Confluence_HT1080_16Hz_10uT_042225.csv]

Well ID	C-D1	T-D1	C-D2	T-D2	C-D3	T-D3	C-D4	T-D4
1	10.58	30.1	19.4	56.44	74.57	66.7	78.39	68.32
2	19.66	22.7	22.52	49.16	89.51	59.94	97.51	67.43
3	17.55	15.04	28.29	36.03	62.2	34.45	81.34	54.26
4	19.51	21.4	40.35	53.96	73.6	60.93	91.06	65.85
5	14.73	27.36	23.12	46.33	65.96	90.11	90.38	98.04
6	14.82	23.91	29.07	53.65	95.18	88.73	99.22	97.86
7	21.24	23.9	49.15	48.76	90.3	87.89	99.24	81.53
8	27.33	22.83	59.38	48.21	90.23	63.19	99.56	54.04
9	28.35	23.04	62.02	52.61	92.56	68.6	99.55	48.65
10	36.36	17.43	66.89	46.2	95.21	80.98	99.15	88.46
11	11.74	27.35	23.51	50.88	93.06	68.77	99.46	99.59
12	15.35	22.11	33.11	25.6	95.47	76.53	98.55	93.57
13	21.91	16.45	33.52	30.84	86.24	58.25	99.44	74.06
14	14.68	19.44	35.43	31.44	84.26	54.99	98.93	77.56
15	20.68	27.94	34.27	46.03	90.08	91.85	99.61	96.81
16	15.88	28.38	34.74	56.58	85.15	89.36	98.12	97.28
17	12.59	23.64	30.33	48.27	84.82	78.54	98.69	70.96
18	23.64	21.3	54.82	33.93	84.45	69.16	99.73	54.28
19	19.2	17.96	49.6	33.74	93.5	89.83	98.82	99.01
20	34.39	20.14	67.76	32.7	97.17	80.85	99.74	93.46
21	12.79	18.5	29.14	33.72	80.82	51.4	99.53	94.4
22	13.64	12.58	29.44	32.36	85.3	59.18	99.15	87.26
23	31.86	19.89	31.09	29.67	56.33	70.67	99.9	97.79
24	16.32	29.17	29.21	28.22	80.33	53.18	99.62	78.86
25	23.94	23.03	28.43	43.89	69.81	76.02	99.51	97.68
26	10.71	15.16	26.74	36.55	56.22	89.44	99.07	99.62
27	18.63	29.31	33.73	35.9	81.16	82.61	98.61	89.37
28	24.59	19.75	42.98	38.69	87.43	70.11	99.72	62.01
29	27.96	22.81	67.02	40.44	97.25	81.87	99.54	88.36
30	27.78	19.23	63.1	43.08	97.94	92.94	98.89	93.43
31	15.68	27.44	27.67	26.15	77.8	68.96	99.24	99.24
32	14.39	17.39	34.04	32.07	77.92	46.81	98.66	79.03
33	34.19	17.87	71.93	30.62	97.79	56.86	99.79	76.38
34	15.37	21.34	38.71	28.32	81.04	65.7	99.32	91.65
35	13.85	15.94	31.03	41.06	60.96	75.78	99.38	94.46
36	26.45	17.9	64.81	41.34	97.35	79.23	99.58	99.75
37	14.97	24.79	41.75	47.59	74.57	83.87	99.52	98.61
38	23.57	17.97	50.6	37.9	98.55	64.91	98.73	70.63
39	18.85	18.92	45.84	36.22	93.94	69.24	99.24	99.87
40	25.45	9.87	56.05	15.02	92.88	58.78	97.73	91.36
41	9.74	16.31	26.38	23.21	76.19	48.01	98.73	94.08
42	15.66	14.58	34	24.05	89.24	58.29	98.72	99.27
43	12.46	18.63	35.12	28.98	93.23	60.25	99.88	99.97
44	14.86	15.24	21.13	40.08	72.11	58.44	97.94	74.14
45	15.21	18.25	27.26	29.15	78.87	70.17	99.59	92.57
46	10.67	19.15	26.28	36.64	63.09	76.08	98.8	97.31
47	34.82	24.07	74.06	26.12	99.59	88.49	99.9	99.25
48	23.28	19.2	46.37	29.19	87.06	60.04	99.04	61.42
49	22.26	25.62	43.22	36.27	88.8	86.19	99.75	99.06
50	19.83	15.81	43.67	23.4	95.23	71.08	98.94	95.09
51	16.18	18.72	28.09	27.89	63.44	46.18	98.86	89.69
52	11.98	16.54	27.97	30.92	76.83	39.77	99.06	54.12
53	13.72	19.01	22.84	39.3	80.14	59.92	98.8	80.91
54	20.35	13.2	37.95	33.52	88.62	53.5	99.69	96.29
55	14.46	16.42	36.13	34.28	78.12	56.44	99.03	74.07
56	16.43	12.11	43.14	29.64	81.07	80.07	98.75	98.76
57	23.62	13.25	45.88	38	82.61	63.76	99.6	75.59
58	19.14	13.57	40.83	23.64	69.25	51.51	97.17	58.06
59	20.93	19.91	47.46	28.71	94.75	62.46	96.55	87.12
60	13.74	17.72	29.68	26.09	86.08	52.9	97.39	22.71
